# Supplementary material for: Large-scale whole-exome sequencing association studies identify rare functional variants influencing serum urate levels
Source: Nat Commun. 2018 Oct 12;9:4228. doi: 10.1038/s41467-018-06620-4 (PMC6185909; doi:10.1038/s41467-018-06620-4)
Supplement: Supplementary file 4 — Supplementary Data 1 [file 41467_2018_6620_MOESM4_ESM.xlsx]

## Sheet: ST1
Supplementary Table 1. Study population characteristics
	European Ancestry								African American		Total
	ARIC	CHS	Cilento	CoLaus	ERF	ESP	FHS	RS	ARIC	ESP	EA	AA	Overall
Max N	7554	1751	237	396	1230	1302	1523	1828	2829	867	15821	3696	19517
Age, mean (SD)	54.3 (5.7)	77.54 ( 4.42 )	57.9(18.6)	61 (8.4)	48.1 (13.7)	58.0 (11.3)	57.8 (10.5)	69.1 (8.5)	53.2 (5.8)	57.0 (11.3)
Male, % (n)	46.2 (3491)	39.35 (689)	46.8(111)	65.9 (261)	40.2 (494)	62.1 (808)	47.3 (720)	40.0 (732)	36.9 (1045)	45.3 (393)
Diabetes, % (n)	8.0 (607)	34.15 (598)	14.3 (34)	49.5 (196)	4.1 (51)	21.3 (186)**	9.3 (141)	10.1 (185)	16.9 (479)	37.0 (302)#
Hypertension, % (n)	25.9 (1960)	67.79 (1187 )	43.5 (103)	71.2 (282)	45.7 (562)	47.6 (618)***	26.1 (397)	56.1 (1026)	53.5 (1516)	71.4 (613)##
BMI (kg/m2), mean (SD)	27.0 (4.8)	26.7 ( 4.5 )	26.6 (4.7)	--	26.7 (4.4)	27.4 (5.1)*****	27.6 (7.2)	26.3 (3.6)	29.7 (6.2)	33.4 (9.8)
N for eGFR	7554	1136	237	396	1123	1302	1523	1828	2829	867	15099	3696	18795
eGFRcr, mean (SD), mL/min/1.73m2	90.2 (18.5)	73.7 ( 19.6)	86.6 (22.8)	85.3 (20.2)	93.7 (20.0)	88.3 (21.2)	86.7 (25.6)	78.0 (16.7)	108.6 (26.9)	105.2 (33.1)
N for UACR	6121	999	--	384	--	1067	1284	576	1901	512	10431	2413	12844
UACR, median (1st, 3rd quartile), mg/g	4.0 (2.1, 7.7)	9.8 (5.4,22.1)	--	6.6 (4.0, 15.3)	--	3.4 (1.0, 7.9)****	3.6 (1.5, 7.8)	7.8 (4.2, 16.4)	2.7 (0.9, 8.7)	1.2 (0.6, 3.7)###
N for serum urate	7538	1489	217	396	450	--	1473	1800	2826	--	13363	2826	16189
Serum urate, mean (SD) in mg/dL	5.9 (1.5)	5.6 ( 1.5 )	4.7 (1.5)	4.6 (1.5)	5.4 (1.5)	--	5.59 (1.45)	5.4 (1.3)	6.2 (1.7)	--
N for gout	2445	1065	--	--	--	--	304	1803	1145	--	5617	1145	6762
Gout, % (n) if available	9.5 (232)	8.08 (86)	--	--	--	--	4.3 (13)	2.7 (49)	14.7 (168)	--
Gout medication when serum urate was measured, % (n)	1.1 (27)	2.7 ( 48)	--	--	--	--	--	2.7 (49)	1.4 (16)	--
** total N for calculation=874
*** total N for calculation=1297
**** total N for calculation=1067
***** total N for calculation-1301
# total N for calculation=816
## total N for calculation=858
### total N for calculation=512
