# Supplementary material for: Large-scale whole-exome sequencing association studies identify rare functional variants influencing serum urate levels
Source: Nat Commun. 2018 Oct 12;9:4228. doi: 10.1038/s41467-018-06620-4 (PMC6185909; doi:10.1038/s41467-018-06620-4)
Supplement: Supplementary file 5 — Supplementary Data 2 [file 41467_2018_6620_MOESM5_ESM.xlsx]

## Sheet: ST2
Supplementary Table 2. Post-hoc power analysis for 80% power assuming an alpha of 7.8e-8
Trait	RACE	N	MAF, %	Minimum detectable effect size in SD
Urate	Overall	16189	0.001	1.09309
Urate	Overall	16189	0.01	0.347232
Urate	Overall	16189	0.05	0.158522
Urate	EA	13363	0.001	1.21719
Urate	EA	13363	0.01	0.386656
Urate	EA	13363	0.05	0.176521
Urate	AA	2826	0.001	2.60355
Urate	AA	2826	0.01	0.82705
Urate	AA	2826	0.05	0.377574
eGFR	Overall	18795	0.001	1.01806
eGFR	Overall	18795	0.01	0.323397
eGFR	Overall	18795	0.05	0.147641
eGFR	EA	15099	0.001	1.1292
eGFR	EA	15099	0.01	0.358704
eGFR	EA	15099	0.05	0.16376
eGFR	AA	3696	0.001	2.31135
eGFR	AA	3696	0.01	0.734228
eGFR	AA	3696	0.05	0.335198
UACR	Overall	12844	0.001	1.22461
UACR	Overall	12844	0.01	0.389011
UACR	Overall	12844	0.05	0.177596
UACR	EA	10431	0.001	1.39268
UACR	EA	10431	0.01	0.442402
UACR	EA	10431	0.05	0.201971
UACR	AA	2413	0.001	2.81368
UACR	AA	2413	0.01	0.893798
UACR	AA	2413	0.05	0.408047
N: sample size, MAF: minor allele frequency, SD: standard deviation
