# Supplementary material for: Large-scale whole-exome sequencing association studies identify rare functional variants influencing serum urate levels
Source: Nat Commun. 2018 Oct 12;9:4228. doi: 10.1038/s41467-018-06620-4 (PMC6185909; doi:10.1038/s41467-018-06620-4)
Supplement: Supplementary file 6 — Supplementary Data 3 [file 41467_2018_6620_MOESM6_ESM.xlsx]

## Sheet: ST3
Supplementary Table 3. Variants with p-value < 1e-07 in the primary single variant meta-analyses of eGFR. Their results in the primary single variant meta-analysis of UACR are also shown.
								eGFR						UACR
Race	Variant	Gene	Chr	Position (b37)	Function	Ref. allele	Alt. allele	Alt. allele frequency	Alt. allele count	Beta	SE	P-Value	N	Alt. allele frequency	Alt. allele count	Beta	SE	P-Value	N
Primary meta-analysis
EA and AA	rs1145086	GATM	15	45654327	synonymous	A	G	0.46307	17406.8	-0.0769163	0.0113044	1.01675e-11	18795	0.461586	11857.2	-0.0133608	0.0137204	0.33016	12844
EA and AA	rs1047891	CPS1	2	211540507	nonsynonymous	C	A	0.314409	11818.6	-0.0687618	0.0110908	5.64951e-10	18795	0.318764	8188.42	0.0214452	0.0133898	0.109243	12844
Secondary meta-analysis
EA	rs1145086	GATM	15	45654327	synonymous	A	G	0.369057	11144.8	-0.0838656	0.0120645	3.61635e-12	15099	0.372059	7761.9	-0.00609961	0.0145925	0.675949	10431
EA	rs1288775	GATM	15	45661678	nonsynonymous	T	A	0.259164	6089.31	-0.0834044	0.0148754	2.06013e-08	11748	0.265431	4550.02	-0.0282787	0.017361	0.103342	8571
EA	rs1153849	SPATA5L1	15	45695695	upstream	G	A	0.250597	6651.35	-0.0800221	0.0142272	1.85956e-08	13271	0.254366	5013.56	-0.0256742	0.0164869	0.119412	9855
EA	rs1047891	CPS1	2	211540507	nonsynonymous	C	A	0.302702	9141	-0.0721223	0.0124932	7.79012e-09	15099	0.309557	6457.97	0.0176368	0.0149716	0.23879	10431
No variants had p<1e-7 in meta-analysis of African-americans
Abbreviations. EA, European ancestry; AA, African American; MAC, minor allele count; SE, standard error; Ref, reference; Alt, alternate.
