# Supplementary material for: Large-scale whole-exome sequencing association studies identify rare functional variants influencing serum urate levels
Source: Nat Commun. 2018 Oct 12;9:4228. doi: 10.1038/s41467-018-06620-4 (PMC6185909; doi:10.1038/s41467-018-06620-4)
Supplement: Supplementary file 7 — Supplementary Data 4 [file 41467_2018_6620_MOESM7_ESM.xlsx]

## Sheet: ST4
Supplementary Table 4. Genes with SKAT-O p-value < 1e-6 or previously reported exome-wide significant gene (SLC47A1) in the primary gene-based meta-analyses of eGFR
RACE	MAF upper bound	Weight	Gene	Chr	Number of Variants	SKAT-O p-value	Burden Test Beta	Burden Test SE	Burden Test P-Value	SKAT P-Value
Primary meta-analysis
EA and AA	0.05	Beta distribution	SLC47A1	17	117	1.10825e-06	-0.00659697	0.00131767	5.54126e-07	0.000295489
Secondary meta-analysis
EA and AA	0.5	CADD score	GATM	15	37	2.61347e-08	-0.0684623	0.0121174	1.60522e-08	9.51566e-08
EA and AA	0.5	CADD score	SLC28A2	15	105	3.5864e-07	-0.0259549	0.00540813	1.59272e-06	3.50545e-07
EA and AA	0.5	CADD score	CPS1	2	183	1.98017e-09	-0.0165655	0.00744175	0.0260126	9.90085e-10
EA	0.5	CADD score	GATM	15	26	7.70812e-09	-0.0788637	0.0137046	8.68858e-09	1.39357e-08
EA	0.5	CADD score	SLC28A2	15	83	1.10244e-07	-0.0315262	0.0060462	1.84602e-07	1.0893e-07
EA	0.5	CADD score	CPS1	2	148	1.76991e-08	-0.0173002	0.00852921	0.0425247	8.84957e-09
Abbreviations. EA, European ancestry; AA, African American; Chr, chromosome; MAF, minor allele frequency; SE, standrad error
