# Supplementary material for: Large-scale whole-exome sequencing association studies identify rare functional variants influencing serum urate levels
Source: Nat Commun. 2018 Oct 12;9:4228. doi: 10.1038/s41467-018-06620-4 (PMC6185909; doi:10.1038/s41467-018-06620-4)
Supplement: Supplementary file 8 — Supplementary Data 5 [file 41467_2018_6620_MOESM8_ESM.xlsx]

## Sheet: ST5
Supplementary Table 5. Variants with p-value < 1e-07 in the primary single variant meta-analysis of UACR. The results of the variants from the primary meta-analysis of eGFR are also shown.
								UACR						eGFR
RACE	Variant	Gene	Chr	Position (b37)	Function	Ref allele	Alt allele	Alt allele frequency	Alt. allele count	Beta	SE	P-Value	N	Alt. allele frequency	Alt. allele count	Beta	SE	P-Value	N
Primary meta-analysis
EA and AA	rs334	HBB	11	5248232	nonsynonymous	T	A	0.0079161	188.15	0.41784	0.075813	3.55864e-08	11884	0.00999794	304.157	-0.203486	0.0594029	0.000613628	15211
Abbreviations. EA, European ancestry; AA, African American; Ref, reference; Alt, alternate; SE, standard error; Chr, chromosome.
