# Supplementary material for: Large-scale whole-exome sequencing association studies identify rare functional variants influencing serum urate levels
Source: Nat Commun. 2018 Oct 12;9:4228. doi: 10.1038/s41467-018-06620-4 (PMC6185909; doi:10.1038/s41467-018-06620-4)
Supplement: Supplementary file 9 — Supplementary Data 6 [file 41467_2018_6620_MOESM9_ESM.xlsx]

## Sheet: ST6
Supplementary Table 6. Genes with SKAT-O p-value < 1e-6 in the primary gene-based meta-analysis of UACR
RACE	MAF upper bound	Weight	Gene	Chr	Number of Variants	SKAT-O p-value	Burden Test Beta	Burden Test SE	Burden Test P-Value	SKAT P-Value
Primary meta-analysis
EA and AA	0.01	Beta distribution	HBB	11	19	9.80195e-08	0.013665	0.00279317	9.96604e-07	4.90097e-08
EA and AA	0.05	Beta distribution	HBB	11	19	9.80195e-08	0.013665	0.00279317	9.96604e-07	4.90097e-08
Secondary meta-analysis
EA and AA	0.5	CADD score	HBB	11	19	9.16628e-08	0.311892	0.0613338	3.67317e-07	4.58314e-08
EA and AA	0.5	Beta distribution	HBB	11	19	9.80195e-08	0.013665	0.00279317	9.96604e-07	4.90097e-08
AA	0.5	CADD score	HBB	11	8	8.1517e-08	0.318089	0.0659673	1.42185e-06	1.35917e-07
At HBB, no putatively damaging variants with MAF between 1% and 5% were detected in the EA and AA combined population. Hence the results for MAF < 1% and < 5% were the same.
Abbreviation. EA, European ancestry; AA, African American; Chr, chromosome; SE, standard error.
