# Supplementary material for: Large-scale whole-exome sequencing association studies identify rare functional variants influencing serum urate levels
Source: Nat Commun. 2018 Oct 12;9:4228. doi: 10.1038/s41467-018-06620-4 (PMC6185909; doi:10.1038/s41467-018-06620-4)
Supplement: Supplementary file 10 — Supplementary Data 7 [file 41467_2018_6620_MOESM10_ESM.xlsx]

## Sheet: ST7
Supplementary Table 7. Significant variants in the interrogation of the primary single variant meta-analysis results of eGFR
								eGFR					UACR
GWAS Index SNP	Pubmed ID for GWAS Index SNP	Gene	Variant	Chromosome	Position (b37)	Consequence	Alt/ ref allele	Alt allele frequency	Beta	SE	P-Value	N	Alt allele frequency	Beta	SE	P-Value	N
Interogation of GWAS loci (p < 6.4e-6)
rs7422339	20383146	CPS1	rs1047891	2	211540507	nonsynonymous	A/C	0.314409	-0.0687618	0.0110908	5.64951e-10	18795	0.318764	0.0214452	0.0133898	0.109243	12844
rs2453533	20383146	GATM	rs1288775	15	45661678	nonsynonymous	A/T	0.386891	-0.0694914	0.0131936	1.38621e-07	15444	0.380936	-0.0332563	0.0155743	0.0327342	10984
rs2453533	20383146	SLC28A2	rs1060896	15	45554267	nonsynonymous	A/C	0.572513	0.0568389	0.0113599	5.63121e-07	18795	0.573294	0.00903976	0.0137006	0.509376	12844
rs2453533	20383146	SLC28A2	rs11854484	15	45545478	nonsynonymous	T/C	0.53855	0.0557352	0.0111509	5.78436e-07	18795	0.542902	0.0109182	0.0135198	0.419341	12844
Interogation of genes implicated in Mendelian form of kidney disease (p < 1.2e-5)
--	--	ALMS1	rs6546838	2	73679280	nonsynonymous	G/A	0.338425	0.0530425	0.012042	1.05889e-05	18795	0.336501	-0.000820458	0.0146416	0.955313	12844
--	--	ALMS1	rs6546839	2	73680508	nonsynonymous	C/G	0.341285	0.0530717	0.0121016	1.15721e-05	18795	0.339279	0.00335597	0.0146894	0.819287	12844
--	--	ALMS1	rs10193972	2	73717656	nonsynonymous	G/A	0.340007	0.0536965	0.011966	7.20936e-06	18795	0.33846	0.00355398	0.0145356	0.806842	12844
--	--	NAT8	rs13538	2	73868328	nonsynonymous	G/A	0.282914	0.0529114	0.0118087	7.43952e-06	18795	0.283039	0.00738473	0.0143735	0.60741	12844
Interogation of genes implicated in abnormal kidney physiology based on mouse models (p < 1.2e-5)
--	--	ALMS1	rs6546838	2	73679280	nonsynonymous	G/A	0.338425	0.0530425	0.012042	1.05889e-05	18795	0.336501	-0.000820458	0.0146416	0.955313	12844
--	--	ALMS1	rs6546839	2	73680508	nonsynonymous	C/G	0.341285	0.0530717	0.0121016	1.15721e-05	18795	0.339279	0.00335597	0.0146894	0.819287	12844
--	--	ALMS1	rs10193972	2	73717656	nonsynonymous	G/A	0.340007	0.0536965	0.011966	7.20936e-06	18795	0.33846	0.00355398	0.0145356	0.806842	12844
Abbreviation. EA, European ancestry; AA, African American; ref, reference; alt, alternate; SE, standard error; eGFR, estimated glomerular filtration rate; UACR, urinary albumin-to-creatinine ratio.
The derivation of the significance thresholds is reported in Supplemental Table S6.
