# Supplementary material for: Large-scale whole-exome sequencing association studies identify rare functional variants influencing serum urate levels
Source: Nat Commun. 2018 Oct 12;9:4228. doi: 10.1038/s41467-018-06620-4 (PMC6185909; doi:10.1038/s41467-018-06620-4)
Supplement: Supplementary file 11 — Supplementary Data 8 [file 41467_2018_6620_MOESM11_ESM.xlsx]

## Sheet: ST8
Supplementary Table 8. Significant variants (p<1.5e-5) in the interrogation of the primary single variant meta-analysis results of UACR.
						UACR					eGFR
Gene	Variant	Chromosome	Position (b37)	Consequence	Alt/ ref allele	Alt allele frequency	Beta	SE	P-Value	N	Alt allele frequency	Beta	SE	P-Value	N
APOL1	rs73885319	22	36661906	nonsynonymous	G/A	0.0461508	0.146183	0.0337241	1.45975e-05	11884	0.0551844	0.000995218	0.0273982	0.971024	15211
Abbreviation. EA, European ancestry; AA, African American; SE, standard error; Ref, reference; Alt, alternate.
