# Supplementary material for: Large-scale whole-exome sequencing association studies identify rare functional variants influencing serum urate levels
Source: Nat Commun. 2018 Oct 12;9:4228. doi: 10.1038/s41467-018-06620-4 (PMC6185909; doi:10.1038/s41467-018-06620-4)
Supplement: Supplementary file 12 — Supplementary Data 9 [file 41467_2018_6620_MOESM12_ESM.xlsx]

## Sheet: ST9
Supplementary Table 9. Variants with p-value < 1e-07 in the primary single variant meta-analysis of serum urate. The results of the variant in the primary single variant meta-analysis of gout are also shown.
								Serum Urate														Gout
Race	Variant	Gene	Chr	Position (b37)	Function	Ref. allele	Alt allele	Alt allele frequency	MAC	Beta	SE	P-Value	N	beta (ARIC EA)	beta (ARIC AA)	beta (CHS)	beta (FHS)	beta (RS)	beta (ERF)	beta (CoLaus)	beta (CILENTO)	Alt allele frequency	MAC	OR	Beta	SE	P-Value	N	OR (ARIC EA)	OR (ARIC AA)	OR (CHS)	OR (FHS)	OR (RS)
Primary meta-analysis
EA and AA	rs1260326	GCKR	2	27730940	nonsynonymous	T	C	0.636774	11760.5	-0.0841097	0.0118735	1.40224e-12	16189	-0.0832606	-0.0704356	-0.0285611	-0.0974344	-0.114244	-0.131232	-0.10168	-0.135225	0.634575	8581.99	0.919471	-0.083957	0.05629	0.135828	6762	0.869348	1.20583	0.901892	0.949107	0.879381
EA and AA	rs16890979	SLC2A9	4	9922167	nonsynonymous	C	T	0.257387	8333.67	-0.297756	0.012999	4.0465e-116	16189	-0.363839	-0.176568	-0.342695	-0.389238	-0.313793	0.0381309	-0.297288	-0.214156	0.248918	3366.36	0.746147	-0.292832	0.0606166	1.35924e-06	6762	0.644694	0.861255	0.656537	0.883637	1.14566
EA and AA	rs13125646	SLC2A9	4	9982330	synonymous	A	G	0.75627	7891.48	0.286181	0.0131676	9.83421e-105	16189	0.355325	0.167378	0.306045	0.366196	0.315563	-0.0228019	0.280989	0.201842	0.763057	10319.6	1.3662	0.312036	0.0614275	3.77933e-07	6762	1.51081	1.24936	1.68739	1.05759	0.941644
EA and AA	rs10939650	SLC2A9	4	9998440	synonymous	C	T	0.740478	7468.53	0.302257	0.0134341	4.22121e-112	14389	0.345973	0.239563	0.315304	0.364502	--	-0.00775977	0.142604	0.324999	0.745062	7389.53	1.36898	0.314067	0.0616635	3.51992e-07	4959	1.45623	1.19501	1.5137	1.31695	--
EA and AA	rs10939650	SLC2A9	4	9998440	synonymous	C	G	0.767778	836	0.26059	0.0397203	5.35859e-11	1800	--	--	--	--	0.26059	--	--	--	0.767887	2769	1.02974	0.0293087	0.245506	0.904974	1803	--	--	--	--	1.02974
EA and AA	rs13113918	SLC2A9	4	9998493	synonymous	A	G	0.786487	6913.12	0.3288	0.0135947	3.13212e-129	16189	0.36859	0.277829	0.33128	0.393146	0.316486	-0.0280409	0.22597	0.359657	0.791331	10702	1.33733	0.290675	0.0644427	6.4647e-06	6762	1.51396	1.06911	1.65072	1.27011	0.919803
EA and AA	rs2276961	SLC2A9	4	10022981	nonsynonymous	C	T	0.489538	15850.3	0.155679	0.0115755	3.12033e-41	16189	0.183372	0.0835429	0.188455	0.167688	0.114482	0.0703296	0.0824626	0.170408	0.498663	6743.91	1.1454	0.135757	0.0548954	0.0133981	6762	1.17796	1.19845	1.21233	0.863821	0.991785
EA and AA	rs35782983	WDR1	4	10117728	intronic	G	A	0.171127	5405.21	-0.310029	0.01504	2.06907e-94	15793	-0.354878	-0.226096	-0.278157	-0.353885	-0.296025	0.0515143	--	-0.243707	0.168553	2279.51	0.709719	-0.342886	0.0712171	1.47449e-06	6762	0.681994	0.702375	0.603704	0.920573	1.01069
EA and AA	rs10016022	ZNF518B	4	10446906	synonymous	A	G	0.759542	7785.54	0.0738679	0.0131534	1.95551e-08	16189	0.0905174	0.00172317	0.0601275	0.112411	0.0701397	-0.0148288	0.055568	0.132306	0.761549	10299.2	1.14106	0.131962	0.0637098	0.0383313	6762	1.18155	1.05856	1.13464	1.1192	1.03876
EA and AA	rs66538112	ZNF518B	4	10447168	nonsynonymous	C	G	0.237004	7673.7	-0.0754558	0.0132617	1.27208e-08	16189	-0.092374	0.0211296	-0.0642988	-0.118391	-0.0735838	0.0148288	-0.055568	-0.113981	0.236577	3199.46	0.882385	-0.125127	0.0641937	0.051271	6762	0.849348	0.982714	0.873267	0.864643	1.02531
EA and AA	rs2231142	ABCG2	4	89052323	nonsynonymous	G	T	0.0963968	3121.13	0.224727	0.0189776	2.3765e-32	16189	0.246721	0.232182	0.252482	0.259403	0.16357	-0.0132616	0.175141	0.442297	0.0984499	1331.44	2.04849	0.717101	0.0900857	1.71755e-15	6762	1.84346	1.58839	3.28252	3.28109	2.16335
EA and AA	rs11754288	SLC17A4	6	25776949	nonsynonymous	G	A	0.378532	12256.1	-0.079848	0.0118103	1.3715e-11	16189	-0.0957982	0.012208	-0.0758392	-0.114403	-0.0627322	-0.0317084	-0.0679012	-0.031694	0.372464	5037.21	0.962746	-0.0379652	0.057363	0.508073	6762	0.974783	1.2044	1.00779	0.618714	0.913239
EA and AA	rs1165196	SLC17A1	6	25813150	nonsynonymous	G	A	0.602218	12879.4	0.0849526	0.0116547	3.1191e-13	16189	0.0983498	0.0227097	0.0722654	0.122264	0.0745913	0.0360894	0.0543905	0.0529423	0.606663	8204.51	1.0866	0.0830536	0.0563469	0.14049	6762	1.04493	1.04788	0.972568	1.7024	1.2127
EA and AA	rs150255373	SLC22A12	11	64366298	nonsynonymous	C	T	0.00110371	34.2636	-1.11487	0.173562	1.33216e-10	15522	-1.28738	--	-0.905709	-1.12088	-0.541422	--	-0.973294	--	0.000874119	11.8216	0.300373	-1.20273	1.04074	0.247824	6762	0.290573	--	0.307916	--	0.341442
EA and AA	rs147647315	SLC22A12	11	64367854	nonsynonymous	G	A	0.00289923	77.2703	-0.744002	0.115217	1.06502e-10	13326	-0.983499	-0.714295	-1.60044	-0.715588	--	--	--	--	0.00260674	25.8536	1.03921	0.0384651	0.520219	0.941058	4959	0.31278	1.09551	0.346036	--	--
EA and AA	rs526338	NRXN2	11	64418900	synonymous	G	A	0.606339	12746	-0.0728766	0.0124352	4.61481e-09	16189	-0.0737776	-0.0742032	-0.0520028	-0.0917844	-0.0571212	-0.0481904	-0.143168	-0.121205	0.601287	8131.81	0.836359	-0.178698	0.0586255	0.00230272	6762	0.896158	0.854995	0.936118	0.522916	0.590927
Secondary meta-analysis
AA	rs16890979	SLC2A9	4	9922167	nonsynonymous	C	T	0.429128	2425.43	-0.176568	0.0270028	6.19862e-11	2826	--	-0.176568	--	--	--	--	--	--	0.430884	986.724	0.861255	-0.149365	0.105923	0.158503	1145	--	0.861255	--	--	--
AA	rs13125646	SLC2A9	4	9982330	synonymous	A	G	0.59738	2275.61	0.167378	0.0272871	8.57196e-10	2826	--	0.167378	--	--	--	--	--	--	0.594051	1360.38	1.24936	0.22263	0.106364	0.0363398	1145	--	1.24936	--	--	--
AA	rs10939650	SLC2A9	4	9998440	synonymous	C	T	0.694789	1725.05	0.239563	0.0284097	3.38492e-17	2826	--	0.239563	--	--	--	--	--	--	0.700175	1603.4	1.19501	0.178158	0.112953	0.114733	1145	--	1.19501	--	--	--
AA	rs13113918	SLC2A9	4	9998493	synonymous	A	G	0.780099	1242.88	0.277829	0.0315617	1.33528e-18	2826	--	0.277829	--	--	--	--	--	--	0.780349	1787	1.06911	0.0668296	0.125555	0.594536	1145	--	1.06911	--	--	--
AA	rs147647315	SLC22A12	11	64367854	nonsynonymous	G	A	0.0123907	70.0321	-0.714295	0.120981	3.54426e-09	2826	--	-0.714295	--	--	--	--	--	--	0.0103884	23.7895	1.09551	0.0912227	0.531781	0.863798	1145	--	1.09551	--	--	--
EA	rs1260326	GCKR	2	27730940	nonsynonymous	T	C	0.588961	10985.4	-0.0855591	0.0124869	7.28698e-12	13363	-0.0832606	--	-0.0285611	-0.0974344	-0.114244	-0.131232	-0.10168	-0.135225	0.588645	6612.83	0.881359	-0.12629	0.0605252	0.036927	5617	0.869348	--	0.901892	0.949107	0.879381
EA	rs2280205	SLC2A9	4	9909923	nonsynonymous	G	A	0.534305	12446.2	0.0666718	0.0122828	5.69636e-08	13363	0.0898913	--	0.0445526	0.0337412	0.0510806	-0.0328277	0.00810592	0.0896621	0.537029	6032.98	1.09102	0.0871149	0.0602116	0.147949	5617	1.14593	--	1.08093	0.962153	0.836238
EA	rs16890979	SLC2A9	4	9922167	nonsynonymous	C	T	0.221067	5908.24	-0.334311	0.0148305	1.60499e-112	13363	-0.363839	--	-0.342695	-0.389238	-0.313793	0.0381309	-0.297288	-0.214156	0.211825	2379.64	0.695797	-0.362697	0.0739168	9.25609e-07	5617	0.644694	--	0.656537	0.883637	1.14566
EA	rs13125646	SLC2A9	4	9982330	synonymous	A	G	0.789872	5615.87	0.322243	0.0150338	6.35854e-102	13363	0.355325	--	0.306045	0.366196	0.315563	-0.0228019	0.280989	0.201842	0.797508	8959.2	1.42872	0.35678	0.0752443	2.12019e-06	5617	1.51081	--	1.68739	1.05759	0.941644
EA	rs10939650	SLC2A9	4	9998440	synonymous	C	T	0.751644	5743.47	0.320314	0.0152464	5.41436e-98	11563	0.345973	--	0.315304	0.364502	--	-0.00775977	0.142604	0.324999	0.758538	5786.13	1.4503	0.371769	0.0735985	4.3878e-07	3814	1.45623	--	1.5137	1.31695	--
EA	rs10939650	SLC2A9	4	9998440	synonymous	C	G	0.767778	836	0.26059	0.0397203	5.35859e-11	1800	--	--	--	--	0.26059	--	--	--	0.767887	2769	1.02974	0.0293087	0.245506	0.904974	1803	--	--	--	--	1.02974
EA	rs13113918	SLC2A9	4	9998493	synonymous	A	G	0.787838	5670.24	0.34041	0.0150637	4.53098e-113	13363	0.36859	--	0.33128	0.393146	0.316486	-0.0280409	0.22597	0.359657	0.793569	8914.96	1.4488	0.370736	0.0750878	7.91879e-07	5617	1.51396	--	1.65072	1.27011	0.919803
EA	rs2276961	SLC2A9	4	10022981	nonsynonymous	C	T	0.549513	12039.7	0.165704	0.0123537	5.0524e-41	13363	0.183372	--	0.188455	0.167688	0.114482	0.0703296	0.0824626	0.170408	0.559188	6281.91	1.13482	0.126475	0.0602605	0.0358341	5617	1.17796	--	1.21233	0.863821	0.991785
EA	rs35782983	N/A	4	10117728	intronic	G	A	0.190222	4933.21	-0.319429	0.0158598	3.23995e-90	12967	-0.354878	--	-0.278157	-0.353885	-0.296025	0.0515143	--	-0.243707	0.18591	2088.51	0.710995	-0.341089	0.0771231	9.74917e-06	5617	0.681994	--	0.603704	0.920573	1.01069
EA	rs10016022	ZNF518B	4	10446906	synonymous	A	G	0.736164	7051.28	0.0826519	0.0139311	2.97636e-09	13363	0.0905174	--	0.0601275	0.112411	0.0701397	-0.0148288	0.055568	0.132306	0.738066	8291.43	1.15694	0.145776	0.0693251	0.0354849	5617	1.18155	--	1.13464	1.1192	1.03876
EA	rs66538112	ZNF518B	4	10447168	nonsynonymous	C	G	0.265497	7095.68	-0.0851171	0.0139091	9.38603e-10	13363	-0.092374	--	-0.0642988	-0.118391	-0.0735838	0.0148288	-0.055568	-0.113981	0.263293	2957.83	0.867524	-0.142113	0.0690711	0.0396398	5617	0.849348	--	0.873267	0.864643	1.02531
EA	rs2231142	ABCG2	4	89052323	nonsynonymous	G	T	0.110272	2947.13	0.224218	0.0196142	2.91281e-30	13363	0.246721	--	0.252482	0.259403	0.16357	-0.0132616	0.175141	0.442297	0.110863	1245.44	2.11468	0.748904	0.0955513	4.58825e-15	5617	1.84346	--	3.28252	3.28109	2.16335
EA	rs11754288	SLC17A4	6	25776949	nonsynonymous	G	A	0.437144	11683.1	-0.0869706	0.0122587	1.29706e-12	13363	-0.0957982	--	-0.0758392	-0.114403	-0.0627322	-0.0317084	-0.0679012	-0.031694	0.427026	4797.21	0.935999	-0.0661412	0.0608647	0.277172	5617	0.974783	--	1.00779	0.618714	0.913239
EA	rs1165196	SLC17A1	6	25813150	nonsynonymous	G	A	0.544165	12182.6	0.0906006	0.012172	9.81357e-14	13363	0.0983498	--	0.0722654	0.122264	0.0745913	0.0360894	0.0543905	0.0529423	0.552699	6209.02	1.09236	0.0883392	0.0603119	0.143001	5617	1.04493	--	0.972568	1.7024	1.2127
EA	rs150255373	SLC22A12	11	64366298	nonsynonymous	C	T	0.00134939	34.2636	-1.11487	0.173562	1.33216e-10	12696	-1.28738	--	-0.905709	-1.12088	-0.541422	--	-0.973294	--	0.0010523	11.8216	0.300373	-1.20273	1.04074	0.247824	5617	0.290573	--	0.307916	--	0.341442
EA	rs526338	NRXN2	11	64418900	synonymous	G	A	0.700532	8003.59	-0.0726945	0.0132612	4.21153e-08	13363	-0.0737776	--	-0.0520028	-0.0917844	-0.0571212	-0.0481904	-0.143168	-0.121205	0.69229	7777.19	0.832761	-0.183008	0.0641027	0.00430475	5617	0.896158	--	0.936118	0.522916	0.590927
Abbreviations. EA, European ancestry; AA, African American; MAC, minor allele count; SE, standard error; Ref, reference; Alt, alternate.
