# Supplementary material for: Large-scale whole-exome sequencing association studies identify rare functional variants influencing serum urate levels
Source: Nat Commun. 2018 Oct 12;9:4228. doi: 10.1038/s41467-018-06620-4 (PMC6185909; doi:10.1038/s41467-018-06620-4)
Supplement: Supplementary file 13 — Supplementary Data 10 [file 41467_2018_6620_MOESM13_ESM.xlsx]

## Sheet: ST10
Supplementary Table 10. Conditional analysis of exome-wide significant variants associated with serum urate in the SLC2A9 region and SLC22A12 in ARIC European Ancestry participants
	Beta	SE	p-value	Reduction in conditional beta
SLC2A9
rs16890979, T
Not controlling for rs12498742	-0.36868	0.0206897	2.13306e-69
Controlling for rs12498742	-0.220766	0.046404	2.00245e-06	0.401201
rs13125646, G
Not controlling for rs12498742	0.358369	0.0210967	2.30314e-63
Controlling for rs12498742	0.127623	0.0516887	0.0135718	0.643879
rs10939650, T
Not controlling for rs12498742	0.346881	0.0198205	4.64623e-67
Controlling for rs12498742	0.190287	0.0339276	2.12271e-08	0.451434
rs13113918, G
Not controlling for rs12498742	0.368495	0.020922	7.10686e-68
Controlling for rs12498742	0.202325	0.0469695	1.6746e-05	0.450942
rs2276961, T
Not controlling for rs12498742	0.190703	0.0171992	2.56543e-28
Controlling for rs12498742	0.0622842	0.0193286	0.00127749	0.673396
WDR1
rs35782983, A
Not controlling for rs12498742	-0.356346	0.0217712	4.7833e-59
Controlling for rs12498742	-0.166015	0.0320997	2.38662e-07	0.534118
ZNF518B
rs10016022, G
Not controlling for rs12498742	0.0837033	0.019389	1.60454e-05
Controlling for rs12498742	0.0327555	0.0192074	0.0881757	0.608672
rs66538112, G
Not controlling for rs12498742	-0.0833617	0.0193386	1.65177e-05
Controlling for rs12498742	-0.0324722	0.0191582	0.0901323	0.610466
SLC22A12
rs150255373, T
Not controlling for rs478607	-1.18	0.25	2.23e-06
Controlling for rs478607	-1.17	0.25	2.55e-06	0.00847458
Sample size in SLC2A9 region (SLC2A9, WDR1, ZNF518B): 6545
Sample size in SLC22A12: 6713
Covariates: age, sex, genetic principal components and study centers
rs12498742 and rs478607 were the index SNPs of SLC2A9 and SLC22A12 in Kottgen et al. 2013, respectively, and were imputed using 1000 Genomes reference panel phase 1 version 3. The genotype of exome-wide significant variants were from exome sequencing.
