# Supplementary material for: Large-scale whole-exome sequencing association studies identify rare functional variants influencing serum urate levels
Source: Nat Commun. 2018 Oct 12;9:4228. doi: 10.1038/s41467-018-06620-4 (PMC6185909; doi:10.1038/s41467-018-06620-4)
Supplement: Supplementary file 14 — Supplementary Data 11 [file 41467_2018_6620_MOESM14_ESM.xlsx]

## Sheet: ST11
Supplementary Table 11. Association of rs150255373 and rs147647315 with systolic blood pressure
	ARIC EA					Replication					All studies
	N	MAC	Beta	SE	p-value	N	Beta	SE	p-value	I^2	N	Beta	SE	p-value	I^2
rs150255373 T allele
Overall	7391	21	-8.22	3.74	0.028	16533	-5.0355	3.56367	0.157653	0	23924	-6.16916	2.60962	0.0180787	0
Male	3421	7	-18.08	6.32	0.004	6520	-2.19982	5.4609	0.687073	0	9941	-9.12996	4.19437	0.0295016	57.1786
Female	3970	14	-3.47	4.68	0.458	7046	-0.552489	6.31313	0.930263	66.0974	11016	-1.45028	3.89049	0.709315	32.9361
rs147647315 A allele	ARIC AA
Overall	2829	70	-0.36	2.46	0.88	NA	NA	NA	NA	NA	NA	NA	NA	NA	NA
Male	1029	26	0.22	4.14	0.96	NA	NA	NA	NA	NA	NA	NA	NA	NA	NA
Female	1800	44	-0.93	3.07	0.76	NA	NA	NA	NA	NA	NA	NA	NA	NA	NA
rs150255373 p for race interaction in ARIC EA: 0.06
rs147647315 p for race interaction in ARIC AA: 0.80. No replication was attempted for rs147647315 since it had no significant association with SBP in ARIC
Replication overall included FHS (n=1,227), CHS (n=680), ESP EA (ARIC n=512, CHS n=144, FHS n=404), Colaus (n=5405), SHIP-trend (n=8161)
Replication in male included CoLAUS (n=2547) and SHIP-trend (n=3973)
Replication in female included CoLAUS (n=2858) and SHIP-trend (n=4188)
Abbreviation. EA, European ancestry; AA, African American; SE, standard error; MAC, minor allele count
