# Supplementary material for: Large-scale whole-exome sequencing association studies identify rare functional variants influencing serum urate levels
Source: Nat Commun. 2018 Oct 12;9:4228. doi: 10.1038/s41467-018-06620-4 (PMC6185909; doi:10.1038/s41467-018-06620-4)
Supplement: Supplementary file 15 — Supplementary Data 12 [file 41467_2018_6620_MOESM15_ESM.xlsx]

## Sheet: ST12
Supplementary Table 12. Genes with SKATO p-value < 1e-6 in the primary gene-based meta-analysis of serum urate.
RACE	MAF upper bound	Weight	Gene	Chr	Number of Variants	SKAT-O p-value	Burden Test Beta	Burden Test SE	Burden Test P-Value	SKAT Test P-Value
Primary meta-analysis
EA and AA	0.05	Beta distribution	SLC2A9	4	90	4.53896e-07	-0.00408594	0.00133445	0.00219946	2.26948e-07
EA and AA	0.01	Beta distribution	SLC22A12	11	97	1.34072e-56	-0.0328644	0.0020674	6.7036e-57	3.9811e-19
EA and AA	0.05	Beta distribution	SLC22A12	11	97	1.34072e-56	-0.0328644	0.0020674	6.7036e-57	3.9811e-19
Secondary meta-analysis
EA and AA	0.5	CADD score	GCKR	2	112	1.22547e-16	0.078678	0.0112792	3.04765e-12	1.5842e-12
EA and AA	0.5	Beta distribution	SLC2A9	4	95	4.52736e-07	-0.00417706	0.00133748	0.00178971	2.26368e-07
EA and AA	0.5	Beta distribution	ABCG2	4	119	1.46387e-06	0.00540008	0.0015098	0.000347977	7.31935e-07
EA and AA	0.5	CADD score	SLC2A9	4	95	1.65643e-66	-0.0109258	0.00766657	0.154123	8.28215e-67
EA and AA	0.5	CADD score	ABCG2	4	119	1.78458e-32	0.13935	0.0151559	3.76806e-20	8.9229e-33
EA and AA	0.5	CADD score	ZNF518B	4	183	1.23976e-09	-0.00435553	0.00797769	0.585091	6.19881e-10
EA and AA	0.5	CADD score	SLC17A1	6	60	6.27226e-17	-0.0778782	0.0112436	4.31625e-12	3.61466e-13
EA and AA	0.5	CADD score	SLC17A4	6	79	6.18932e-14	-0.0745529	0.0114836	8.46481e-11	1.59155e-11
EA and AA	0.5	Beta distribution	SLC22A12	11	97	1.34072e-56	-0.0328644	0.0020674	6.7036e-57	3.9811e-19
EA and AA	0.5	CADD score	SLC22A12	11	97	2.30246e-56	-0.801509	0.0505284	1.15123e-56	2.69377e-18
EA and AA	0.5	CADD score	INHBC	12	38	2.13818e-07	-0.0761244	0.014766	2.53115e-07	2.03689e-07
EA	0.5	CADD score	GCKR	2	89	1.75265e-15	0.0794641	0.0118962	2.39324e-11	8.2129e-12
EA	0.05	Beta distribution	SLC2A9	4	71	8.49556e-07	-0.00647503	0.0017047	0.000145667	4.24778e-07
EA	0.5	Beta distribution	SLC2A9	4	76	8.1846e-07	-0.00677033	0.00170754	7.3411e-05	4.0923e-07
EA	0.5	CADD score	SLC2A9	4	76	9.98441e-60	-0.0706191	0.00468216	2.10799e-51	4.9922e-60
EA	0.5	CADD score	ABCG2	4	104	3.40116e-30	0.150031	0.0161806	1.82223e-20	1.70058e-30
EA	0.5	CADD score	ZNF518B	4	140	4.3514e-11	-0.00437688	0.00959561	0.648294	2.1757e-11
EA	0.5	CADD score	SLC17A1	6	50	6.23401e-17	-0.0859336	0.012039	9.47484e-13	1.09322e-13
EA	0.5	CADD score	SLC17A4	6	58	6.23557e-17	-0.0861252	0.0121407	1.30385e-12	1.49151e-12
EA	0.01	Beta distribution	SLC22A12	11	78	5.06695e-42	-0.0334597	0.00245423	2.53348e-42	1.47867e-18
EA	0.05	Beta distribution	SLC22A12	11	78	5.06695e-42	-0.0334597	0.00245423	2.53348e-42	1.47867e-18
EA	0.5	Beta distribution	SLC22A12	11	78	5.06695e-42	-0.0334597	0.00245423	2.53348e-42	1.47867e-18
EA	0.5	CADD score	SLC22A12	11	78	7.27574e-42	-0.822556	0.0604509	3.63787e-42	3.25821e-18
AA	0.5	CADD score	SLC2A9	4	33	2.22495e-10	-0.0572149	0.0129823	1.04738e-05	1.11247e-10
AA	0.01	Beta distribution	SLC22A12	11	26	2.99486e-08	-0.0325281	0.00574512	1.49743e-08	0.000190836
AA	0.05	Beta distribution	SLC22A12	11	27	6.4109e-16	-0.0352758	0.00432019	3.20545e-16	8.30865e-10
AA	0.5	Beta distribution	SLC22A12	11	27	6.4109e-16	-0.0352758	0.00432019	3.20545e-16	8.30865e-10
AA	0.5	CADD score	SLC22A12	11	27	5.79489e-16	-0.752711	0.0920463	2.89745e-16	1.58567e-09
Abbreviations. EA, European ancestry; AA, African American; Chr, chromosome; MAF, minor allele frequency
