# Supplementary material for: Large-scale whole-exome sequencing association studies identify rare functional variants influencing serum urate levels
Source: Nat Commun. 2018 Oct 12;9:4228. doi: 10.1038/s41467-018-06620-4 (PMC6185909; doi:10.1038/s41467-018-06620-4)
Supplement: Supplementary file 16 — Supplementary Data 13 [file 41467_2018_6620_MOESM16_ESM.xlsx]

## Sheet: ST13
Supplementary Table 13. Results from the primary meta-analysis of serum urate for low-frequency or rare coding variants in SLC2A9 and SLC22A12 associated with serum urate in the literature
Publication first author	Publication year	Reported Amino acid substitution	rs number	Amino acid substitution	Position (b37)	Ref/Alt allele	beta	SE	P-value	Overall MAF	Overall MAC	N total	beta (ARIC EA)	beta (ARIC AA)	beta (CHS)	beta (FHS)	beta (RS)	beta (ERF)	beta (CoLaus)	beta (CILENTO)	HGMD Accession Number	HGMD PMID
SLC2A9 (chromosome 4)
Dinour	2010	L75R	--	L75R	10020624	A/C	0.784208	1.00005	0.432939	3.78369e-05	1.00843	13326	0.784208	--	--	--	--	--	--	--	CM098146	19926891
Matsuo	2008	R380W	rs145536778	R380W	9892310	C/T	-0.742542	1.00005	0.457779	3.76004e-05	1.00213	13326	-0.742542	--	--	--	--	--	--	--	--	--
SLC22A12 (chromosome 11)
Tasic	2011	I75T	rs141570522	I75T	64359252	T/C	-1.19143	0.250116	1.90271e-06	0.000515792	15.6037	15126	-1.39281	--	-1.25769	-1.26265	-1.02279	--	--	--	CM1110334	22194875
Mancikova	2016	R92C	rs144328876	R92C	64359302	C/T	0.232427	0.417162	0.577416	0.000250248	6.6696	13326	-0.744701	--	--	2.46646	--	--	--	--	--	--
Mancikova	2016	R203C	rs141975942	R203H	64360978	G/A	-1.62733	0.49445	0.00099764	0.000968027	4.35612	2250	--	--	--	--	-2.45705	0.641211	--	--	--	--
Enomoto	2002	T217M	rs121907893	T217M	64361020	C/T	-0.537653	1.00012	0.590862	3.75339e-05	1	13326	--	-0.537653	--	--	--	--	--	--	CM023584	12024214
Enomoto	2002	W258X	rs121907892	W258C	64361219	G/C	-1.74352	1.00005	0.0812559	3.75705e-05	1.00133	13326	-1.74352	--	--	--	--	--	--	--	--	--
Tasic	2011	R347S	rs374858585	R347C	64366364	C/T	-0.809875	0.446793	0.0698869	0.000188285	5.01818	13326	-1.32523	--	-0.0411605	--	--	--	--	--	--	--
Tasic	2011	V388M	rs146388519	V388M	64367239	G/A	-0.946358	0.277471	0.000648056	0.000377416	11.4176	15126	-1.19702	-0.559176	--	--	-0.67289	--	--	--	--	--
Tasic	2011	R434C	rs145200251	R434C	64367853	C/T	-1.26365	0.376495	0.000789799	0.000290631	8.10221	13939	--	--	0.578968	-1.29085	--	--	-1.27929	-3.02246	CM1110339	22194875
Tasic	2011	R434H	rs147647315	R434H	64367854	G/A	-0.744002	0.115217	1.06502e-10	0.00289923	77.2703	13326	-0.983499	-0.714295	-1.60044	-0.715588	--	--	--	--	CM1110340	22194875
Dinour	2011	G444R	rs774595470	G444R	64367883	G/A	-0.795661	0.435584	0.0677521	0.000182837	5.03753	13776	-0.822035	-1.37498	--	--	--	-0.61053	--	--	CM108980	21148271
Stiburkova	2013	T467M	rs200104135	T467M	64368212	C/T	-1.53671	0.499305	0.00208607	0.0001586	4.35262	13722	-2.61268	-0.00619714	--	--	--	--	-0.922761	--	CM139310	23386035
Claverie-Martin	2018	A476D	rs148862453	A476D	64368239	C/A	-2.50656	1.00005	0.0121959	4.21318e-05	1.1229	13326	-2.50656	--	--	--	--	--	--	--	--	--
Bold if amino acid position is the same but the substituted amino acid in our study was different from previous study
Note: only the publication that first reported the variant was noted.
SLC2A9 amino acid position from the long form (540 amino acids, ENSP00000264784)
SLC22A12 amino acid position from the long form (553 amino acids, ENSP00000366797)
Abbreviations: SE, standard error; MAF, minor allele frequency; MAC, minor allele count
