# Supplementary material for: Large-scale whole-exome sequencing association studies identify rare functional variants influencing serum urate levels
Source: Nat Commun. 2018 Oct 12;9:4228. doi: 10.1038/s41467-018-06620-4 (PMC6185909; doi:10.1038/s41467-018-06620-4)
Supplement: Supplementary file 17 — Supplementary Data 14 [file 41467_2018_6620_MOESM17_ESM.xlsx]

## Sheet: ST14
Supplementary Table 14. Significant genes in the interrogation of primary SKAT-O meta-analysis results of serum urate
GWAS Index SNP(s)	GWAS Index SNP Position (b37)	Pubmed ID	Gene in Exome sequencing analysis	Chr	Gene position (RefSeq)	SKAT-O P-Value	Number of variants
Interrogation of GWAS loci (p < 8.9e-5)
rs2078267	64334114	19503597, 23263486	SLC22A12	11	64358282-64369825	2.32805e-19	97
rs11722228, rs4698014	9915741, 10286301	25646370, 23263486	SLC2A9	4	9827848-10041872	4.53896e-07	90
Interrogation of genes implicated in Mendelian form of abnormal serum urate levels (p < 1.5e-3)
--	--	--	SLC22A12	11	64358282-64369825	2.32805e-19	97
--	--	--	HPRT1	23	133594175-133634698	0.00146527	4
--	--	--	SLC2A9	4	9827848-10023114	0.000129565	90
Interrogation of genes implicated in abnormal serum urate levels based on mouse models (p < 1.4e-3)
--	--	--	SLC2A9	4	9827848-10023114	0.000129565	90
Abbreviations. EA, European ancestry; AA, African American; Chr, chromosome
Derivation of significance thresholds is found in Supplementary Table 23.
