# Supplementary material for: Large-scale whole-exome sequencing association studies identify rare functional variants influencing serum urate levels
Source: Nat Commun. 2018 Oct 12;9:4228. doi: 10.1038/s41467-018-06620-4 (PMC6185909; doi:10.1038/s41467-018-06620-4)
Supplement: Supplementary file 18 — Supplementary Data 15 [file 41467_2018_6620_MOESM18_ESM.xlsx]

## Sheet: ST15
Supplementary Table 15. Significant variants in the Interrogation of the primary single variant meta-analysis results of serum urate
										Serum Urate						Gout
GWAS Index SNP	Pubmed ID for GWAS Index SNP	Gene	Variant	r2 (D') in 1000G EUR	Chr	Position (b37)	Consequence	Alt/ ref allele		Alt allele frequency	Beta	SE	P-Value	N		Alt allele frequency	OR	Beta	SE	P-Value	N
Interrogation for known loci of serum urate (p < 1.1e-5)
rs11722228, rs4698014	20139978, 24513273, 23703922	SLC2A9	rs16890979	0.14 (1.0)	4	9922167	nonsynonymous	T/C		0.257387	-0.297756	0.012999	4.0465e-116	16189		0.248918	0.746147	-0.292832	0.0606166	1.35924e-06	6762
rs11722228, rs4698014	20139978, 24513273, 23703922	SLC2A9	rs2276961	0.38 (0.90)	4	10022981	nonsynonymous	T/C		0.489538	0.155679	0.0115755	3.12033e-41	16189		0.498663	1.1454	0.135757	0.0548954	0.0133981	6762
rs2728125, rs3114018	25646370, 24513273	ABCG2	rs2231142	0.51 (0.81)	4	89052323	nonsynonymous	T/G		0.0963968	0.224727	0.0189776	2.3765e-32	16189		0.0984499	2.04849	0.717101	0.0900857	1.71755e-15	6762
rs742132, rs1165205	19503597, 18834626	SLC17A1	rs1165196	0.04 (0.26)	6	25813150	nonsynonymous	A/G		0.602218	0.0849526	0.0116547	3.1191e-13	16189		0.606663	1.0866	0.0830536	0.0563469	0.14049	6762
rs1260326, rs780093	25646370, 23263486, 20884846	GCKR	rs1260326	1.0 (1.0)	2	27730940	nonsynonymous	C/T		0.636774	-0.0841097	0.0118735	1.40224e-12	16189		0.634575	0.919471	-0.083957	0.05629	0.135828	6762
rs742132, rs1165205	19503597, 18834626	SLC17A4	rs11754288	0.04 (0.26)	6	25776949	nonsynonymous	A/G		0.378532	-0.079848	0.0118103	1.3715e-11	16189		0.372464	0.962746	-0.0379652	0.057363	0.508073	6762
rs2078267	23263486, 20884846	SLC22A12	rs147647315	--	11	64367854	nonsynonymous	A/G		0.00289923	-0.744002	0.115217	1.06502e-10	13326		0.00260674	1.03921	0.0384651	0.520219	0.941058	4959
rs2078267	23263486, 20884846	SLC22A12	rs150255373	0.001 (1.0)	11	64366298	nonsynonymous	T/C		0.00110371	-1.11487	0.173562	1.33216e-10	15522		0.000874119	0.300373	-1.20273	1.04074	0.247824	6762
rs11722228, rs4698014	20139978, 24513273, 23703922	ZNF518B	rs66538112	0.04 (0.46)	4	10447168	nonsynonymous	G/C		0.237004	-0.0754558	0.0132617	1.27208e-08	16189		0.236577	0.882385	-0.125127	0.0641937	0.051271	6762
rs11722228, rs4698014	20139978, 24513273, 23703922	SLC2A9	rs2280205	0.16 (0.54)	4	9909923	nonsynonymous	A/G		0.457311	0.0629773	0.0118668	1.1145e-07	16189		0.460809	1.07767	0.0748037	0.0573506	0.192124	6762
rs1106766, rs3741414	20884846, 23263486	INHBC	rs2229357	0.99 (1.0)	12	57843711	nonsynonymous	A/G		0.200093	-0.0779313	0.0149462	1.84704e-07	14389		0.191301	0.838834	-0.175742	0.0706231	0.0128299	4959
rs2078267	23263486, 20884846	SLC22A12	rs141570522	0.0009 (1.0)	11	64359252	nonsynonymous	C/T		0.000515792	-1.19143	0.250116	1.90271e-06	15126		0.00075037	0.341637	-1.07401	1.26927	0.397464	6762
Interrogation in genes implicated in Mendelian form of abnormal serum urate levels (p < 1.6e-4)
--	--	SLC22A12	rs141570522	--	11	64359252	nonsynonymous	C/T		0.000515792	-1.19143	0.250116	1.90271e-06	15126		0.00075037	0.341637	-1.07401	1.26927	0.397464	6762
--	--	SLC22A12	rs150255373	--	11	64366298	nonsynonymous	T/C		0.00110371	-1.11487	0.173562	1.33216e-10	15522		0.000874119	0.300373	-1.20273	1.04074	0.247824	6762
--	--	SLC22A12	rs147647315	--	11	64367854	nonsynonymous	A/G		0.00289923	-0.744002	0.115217	1.06502e-10	13326		0.00260674	1.03921	0.0384651	0.520219	0.941058	4959
--	--	SLC2A9	rs2276961	--	4	10022981	nonsynonymous	T/C		0.489538	0.155679	0.0115755	3.12033e-41	16189		0.498663	1.1454	0.135757	0.0548954	0.0133981	6762
--	--	ABCG2	rs2231142	--	4	89052323	nonsynonymous	T/G		0.0963968	0.224727	0.0189776	2.3765e-32	16189		0.0984499	2.04849	0.717101	0.0900857	1.71755e-15	6762
--	--	SLC2A9	rs2280205	--	4	9909923	nonsynonymous	A/G		0.457311	0.0629773	0.0118668	1.1145e-07	16189		0.460809	1.07767	0.0748037	0.0573506	0.192124	6762
--	--	SLC2A9	rs16890979	--	4	9922167	nonsynonymous	T/C		0.257387	-0.297756	0.012999	4.0465e-116	16189		0.248918	0.746147	-0.292832	0.0606166	1.35924e-06	6762
--	--	SLC2A9	rs73225891	--	4	9922170	nonsynonymous	G/C		0.0230161	-0.154842	0.0369412	2.7703e-05	16189		0.0223977	0.850558	-0.161863	0.18642	0.385247	6762
--	--	SLC17A3	rs56027330	--	6	25850845	nonsynonymous	T/C		0.108427	0.0737234	0.0179966	4.19419e-05	16189		0.114322	1.00124	0.00123666	0.0841733	0.988278	6762
Interrogation in genes implicated for abnormal serum urate levels based on mouse models (p < 1.3e-4)
--	--	SLC2A9	rs2276961	--	4	10022981	nonsynonymous	T/C		0.489538	0.155679	0.0115755	3.12033e-41	16189		0.498663	1.1454	0.135757	0.0548954	0.0133981	6762
--	--	ABCG2	rs2231142	--	4	89052323	nonsynonymous	T/G		0.0963968	0.224727	0.0189776	2.3765e-32	16189		0.0984499	2.04849	0.717101	0.0900857	1.71755e-15	6762
--	--	SLC2A9	rs2280205	--	4	9909923	nonsynonymous	A/G		0.457311	0.0629773	0.0118668	1.1145e-07	16189		0.460809	1.07767	0.0748037	0.0573506	0.192124	6762
--	--	SLC2A9	rs16890979	--	4	9922167	nonsynonymous	T/C		0.257387	-0.297756	0.012999	4.0465e-116	16189		0.248918	0.746147	-0.292832	0.0606166	1.35924e-06	6762
--	--	SLC2A9	rs73225891	--	4	9922170	nonsynonymous	G/C		0.0230161	-0.154842	0.0369412	2.7703e-05	16189		0.0223977	0.850558	-0.161863	0.18642	0.385247	6762
Abbreviation. EA, European ancestry; AA, African American; ref, reference; alt, alternate; SE, standard error.
The derivation of significance threshold is reported in Supplemental Table S6.
Derivation of significance thresholds is found in Supplementary Table 23.
