# Supplementary material for: Large-scale whole-exome sequencing association studies identify rare functional variants influencing serum urate levels
Source: Nat Commun. 2018 Oct 12;9:4228. doi: 10.1038/s41467-018-06620-4 (PMC6185909; doi:10.1038/s41467-018-06620-4)
Supplement: Supplementary file 19 — Supplementary Data 16 [file 41467_2018_6620_MOESM19_ESM.xlsx]

## Sheet: ST16
Supplementary Table 16. Genetic variants at SLC22A12 that were selected for functional study
					Overall meta-analysis results			Beta in cohorts with variant carriers						Functional prediction
Amino acid change	rs #	Position (b37)	MAC	Ref / Alt allele	Beta in SD	SE	P-value	ARIC (EA)	ARIC (AA)	CHS	FHS	RS	CoLAUS	CADD phred score	SIFT prediction	Polyphen2 HDIV prediction
R325W	rs150255373	64366298	34	C/T	-1.11487	0.173562	1.33216e-10	-1.28738	--	-0.905709	-1.12088	-0.541422	-0.973294	24	D	D
R405C	rs563239942	64367290	2	C/T	-2.37662	0.706079	0.000762841	-3.13426	--	-1.6235	--	--	--	23	T	B
T467M*	rs200104135	64368212	4	C/T	-1.53671	0.499305	0.00208607	-2.61268	-0.00619714	--	--	--	-0.922761	25	D	D
K536T	rs528619562	64368968	2	A/C	1.98657	0.706169	0.00490574	3.13423	--	--	0.845176	--	--	16	T	B
*T467M was selected as a positive control. This variant was reported in Human Gene Mutation Database (HGMD) as a variant for hypouricemia (accession number: CM139310, PMID: 23386035)
Abbreviations. MAC, minor allele count; Ref, reference; Alt, alternate; SE, standard error; EA, European ancestry; AA, African American; D: deleterious; T: tolerant; B: benign
K536T, ARIC had 1 copy (W105138), male, urate levels 12.1, had gout at age 68, no information on gout med
