# Supplementary material for: Large-scale whole-exome sequencing association studies identify rare functional variants influencing serum urate levels
Source: Nat Commun. 2018 Oct 12;9:4228. doi: 10.1038/s41467-018-06620-4 (PMC6185909; doi:10.1038/s41467-018-06620-4)
Supplement: Supplementary file 20 — Supplementary Data 17 [file 41467_2018_6620_MOESM20_ESM.xlsx]

## Sheet: ST17
Supplementary Table 17. Design of participating studies and assay methods of serum and urinary creatinine, urinary albumin, serum urate, and gout.
Study Name	Study Design	Blood Creatinine Measurement	Urine collection	Assays used for measurement of urinary creatinine	Assays used for measurement of urinary albumin	Serum urate measurement method	Gout ascertainment	Key Study References + PMID	Acknowledgement + Funding Source	Institutional Review Board
Atherosclerosis Risk in Communities (ARIC)	Community-based cohort study	Modified kinetic Jaffe reaction	Spot urine	Modified kinetic Jaffe reaction	Urinry albumin: nephelometric method either on the Dade Behring BN100 or on the Beckman Image Nephelometer. Urinary creatinine: Jaffe	Uricase method	Self-report	ARIC: The Atherosclerosis Risk in Communities (ARIC) Study: design and objectives. The ARIC investigators. Am J Epidemiol, 129: 687-702, 1989. PMID: 2646917	Acknowledgements. The authors thank the staff and participants of the ARIC study for their important contributions. Funding. This study was supported by the National Institute of Diabetes and Digestive and Kidney Diseases R01 DK076770–01 Siemens Healthcare Diagnostics provided the reagents and loan of a BNII instrument to conduct the BTP assays. The Atherosclerosis Risk in Communities Study is ca…	The ARIC study has been approved by the IRB of all four study sites: Johns Hopkins, Baltimore, MD; University of Minnesota, Minneapolis, MN, University of Mississippi, Jackson, MS; and University of North Carolina, Chapel Hill, NC.
Cardiovascular Health Study (CHS)	Prospective cohort	Colorimetric method using the Kodak Ektachem 700 Analyzer (Eastman Kodak, Rochester, New York).	Spot urine	Urinary creatinine was measured on a Kodak Ektachem 700 Analyzer (Eastman Kodak Company, Rochester, NY).	Urinary albumin was measured by rate nephelometry using the Array 360 CE Protein Analyzer (Beckman Instruments, Fullerton, CA).	Kodak Ektachem 700 Analyzer (Eastman Kodak, Rochester, New York)	Gout medication assessment	Fried, L. P., Borhani, N. O., Enright, P. et al. The Cardiovascular Health Study: design and rationale. Ann.Epidemiol., Feb., 1991. Vol. 1, issue 3, pp.263-276. PM:1669507.	Cardiovascular Health Study: This CHS research was supported by NHLBI contracts HHSN268201200036C, HHSN268200800007C, N01HC55222, N01HC85079, N01HC85080, N01HC85081, N01HC85082, N01HC85083, N01HC85086; and NHLBI grants U01HL080295, R01HL087652, R01HL105756, R01HL103612, R01HL120393, and R01HL130114 with additional contribution from the National Institute of Neurological Disorders and Stroke (NIND…	University of Washington IRB, Seattle, WA
Cilento	Population-based, Isolated Population Study	Modified kinetic Jaffé reaction method	Not applicable	Modified kinetic Jaffé reaction method	Not applicable	UA was measured using an enzymatic method	Not applicable	Ciullo et al. Identification and replication of a novel obesity locus on chromosome 1q24 in isolated populations of Cilento. Diabetes (2008) 57, 783-790. PMID: 17476112, 19550436	Acknowledgements: We thank the populations of Cilento for their participation in the study. Funding:This work was supported by grants from the Italian Ministry of Universities and Research and CNR (Interomics Flagship Project, PON03PE_00060_7), the Assessorato Ricerca Regione Campania, the Fondazione con il SUD (2011-PDR-13), and the Istituto Banco di Napoli - Fondazione to MC.	Cilento study design was approved by the ethics committee of Azienda Sanitaria Locale Napoli 1 and the ethics committee “Carlo Romano” University of Naples “Federico II”, Naples, Italy.
CoLaus	Population-based cohort	IDMS-traceable Jaffe kinetic compensated method (Roche Diagnostics CH)	spot urine	Modified kinetic Jaffé reaction method	Creatinine: IDMS-traceable Jaffe kinetic compensated method (Roche Diagnotics CH). Albumin: bromocresol green (Roche Diagnostics, CH;	Uricase-PAP method (1.0% - 0.5% maximum inter and intra-batch CVs, Roche Diagnostics, Switzerland)	Gout medication assessment	Firmann et al. The CoLaus study: a population-based study to investigate the epidemiology and genetic determinants of cardiovascular risk factors and metabolic syndrome. BMC Cardiovasc Disord (2008) 8, 6. PMID: 22415877, 18366642	The CoLaus study was and is supported by research grants from GlaxoSmithKline, the Faculty of Biology and Medicine of Lausanne, and the Swiss National Science Foundation (grants 33CSCO-122661, 33CS30-139468 and 33CS30-148401). The authors thank Gerard Waeber, Vincent Mooser and Dawn Waterworth, Co-PIs of the CoLaus study and all the participants of the study. SB is supported by the Swiss National…	The institutional Ethics Committee of the University of Lausanne, which afterwards became the Ethics Commission of Canton Vaud (www.cer-vd.ch)
Erasmus Rucphen Family (ERF)	Family-based cohort study	Modified kinetic Jaffé reaction method	Not applicable	Modified kinetic Jaffé reaction method	Enzymatic photometric assay on an ADVIA1650 clinical chemistry analyzer	Uricase/peroxidase method (DVIA1650-Autoanalyzer, Siemens Healthcare Diagnostics)	Not applicable	Pattaro, Cristian, et al. "A meta-analysis of genome-wide data from five European isolates reveals an association of COL22A1, SYT1, and GABRR2 with serum creatinine level." BMC medical genetics 11.1 (2010): 41.PMID:20222955, 25811787	The ERF study as a part of EUROSPAN (European Special Populations Research Network) was supported by European Commission FP6 STRP grant number 018947 (LSHG-CT2006-01947) and also received funding from the European Community’s Seventh Framework Programme (FP7/2007-2013)/grant agreement HEALTH-F4-2007-201413 by the European Commission under the programme “Quality of Life and Management of the Livin…	The ERF study protocol was approved (MEC 213.575/2002/114 ) by the Medical Ethics Committee Erasmus MC, Rotterdam, The Netherlands. The study included only adults and written informed consents were provided by all the subjects participated in the study.
NHLBI Exome Sequencing Project (ESP)	Case-cohort from ARIC, CHS, FHS, and MESA. The participants from ARIC, CHS, and FHS did not overlap with participants analyzed within each study.	Methods in ARIC, CHS, and FHS were the same as those reported in the specific row for each study. MESA: rate reflectance spectrophotometry using thin film adaptation of the creatine amidinohydrolase method on the Vitros analyzer (Johnson & Johnson Clinical Diagnostics, Inc., Rochester, NY)	Spot urine in ARIC, CHS, and MESA, morning single void in FHS	Methods in ARIC, CHS, and FHS were the same as those reported in the specific row for each study. MESA: Jaffe method	Methods in ARIC, CHS, and FHS were the same as those reported in the specific row for each study. MESA: Array 360 CE Protein Analyzer (Beckman Instruments, Inc., Drea, CA).	Not applicable	Not applicable	Tennessen et al. Evolution and functional impact of rare coding variation from deep sequencing of human exomes. Science. 337(6069):64-9. PMID: 22604720	The authors wish to acknowledge the support of the National Heart, Lung, and Blood Institute (NHLBI) and the contributions of the research institutions, study investigators, field staff and study participants in creating this resource for biomedical research. Funding for GO ESP was provided by NHLBI grants RC2 HL-103010 (HeartGO), RC2 HL-102923 (LungGO) and RC2 HL-102924 (WHISP). The exome sequen…	Boston University Medical Center and National Heart, Lung and Blood Institute.
Framing Heart Study (FHS)	Population-based cohort	Modified kinetic Jaffé reaction method	Morning single void urine	Modified kinetic Jaffé reaction method	Immunoturbimetry (Tina-quant Albumin assay) (Roche Diagnostics, Indianapolis, IN, USA).	Autoanalyzer with a phosphotungstic acid reagent	Self-report	Feinleib et al. The Framingham Offspring Study. Design and preliminary data. Prev Med, 1975 (4), 518-525. PMID: 1208363	The Framingham Heart Study is conducted and supported by the NHLBI in collaboration with Boston University (Contract No. N01-HC-25195), and its contract with Affymetrix, Inc., for genome-wide genotyping services (Contract No. N02-HL-6-4278), for quality control by Framingham Heart Study investigators using genotypes in the SNP Health Association Resource (SHARe) project. A portion of this researc…	The Institutional Review Boards of the Boston University Medical Center approved the study.
Rotterdam Study (RS)	Population-based cohort	Enzymatic assay method, 1999-2000	Morning spot urine.	Modified kinetic Jaffé reaction method	Turbidimetric method,measured by a Hitachi MODULAR P Analyzer (Roche/Hitachi Diagnostics, Mannheim,Germany)	Kone Diagnostica reagent kit and Kone autoanalyzer	Gout medication	Hofman, et al. The Rotterdam Study: 2016 objectives and design update, Eur J Epidemiol. 2015 Aug;30(8):661-708. PMID: 26386597	The generation and management of the exome sequencing data for the Rotterdam Study was executed by the Human Genotyping Facility of the Genetic Laboratory of the Department of Internal Medicine, Erasmus MC, the Netherlands. The Exome Sequencing data set was funded by the Netherlands Genomics Initiative (NGI)/Netherlands Organisation for Scientific Research (NWO) sponsored Netherlands Consortium f…	The Rotterdam Study has been approved by the Medical Ethics Committee of the Erasmus MC (registration number MEC 02.1015) and by the Dutch Ministry of Health, Welfare and Sport (Population Screening Act WBO, license number 1071272-159521-PG). The Rotterdam Study Personal Registration Data collection is filed with the Erasmus MC Data Protection Officer under registration number EMC1712001. The Rot…
