# Supplementary material for: Large-scale whole-exome sequencing association studies identify rare functional variants influencing serum urate levels
Source: Nat Commun. 2018 Oct 12;9:4228. doi: 10.1038/s41467-018-06620-4 (PMC6185909; doi:10.1038/s41467-018-06620-4)
Supplement: Supplementary file 21 — Supplementary Data 18 [file 41467_2018_6620_MOESM21_ESM.xlsx]

## Sheet: ST18
Supplementary Table 18. Study specific exome sequencing methods
Study Name	Exome capture procedure	Sequencing platform	Sequence mapping	QC filters for variant call	Data management and statistical analysis
ARIC, CHS, FHS	NimbleGen SeqCap EZ	Illumina HiSeq 2000 or 2500 in paired-end mode	Burrows-Wheeler Alignment (BWA2) for mapping, GATK for BAM file processing and Atlas2 for variant calling	Variants were filtered out for low SNV posterior probability (<0.95), low variant read count (<3), variant read ratio <0.25 or >0.75, strand-bias of more than 99% variant reads in a single strand direction, or total coverage less than 10-fold. Reference calls with less than 10-fold coverage, were set to missing. The variant call filters were the same for indels except a total coverage less than 3…	R, seqMeta package
Cilento	SureSelect Human All Exon v5 SeqCap	Illumina HiSeq 2000, paired-end 100 bp read	Samtools mpileup/bcftools (version 0.2.0-rc10) and GATK Unified Genotyper (GATK version 1.3-21) were used as callers and their results were merged for each sample. Calls are made on bait+/-100bp regions.	Single Nucleotide Variants (SNVs) and indels were filtered by minimum VQSLOD score corresponding to the truth sensitivity threshold of 99.5% and 95% respectively. For each sample, genotypes with DP <= 6 and/or GQ < 50 were set as missing genotypes	R, seqMeta package
COLAUS	Agilent's SureSelect protocol with Paired-End DNA Sample-Prep	Illumina Genome Analyzer 2 platform as paired-end 54-bp reads	BWA v0.5.7 generated a BAM alignment file per sample for each aligner. The duplicate fragments in each BAM file were then marked using Picard v1.27 and base qualities were recalibrated using GATK v1.0.4269M. SNVs were called on the MAQ and BWA alignments independently, per sample, using samtools v0.1.7.	Calls were filtered using a minimum read depth of 4x, minimum consensus base quality of 20, minimum SNV quality of 30, minimum root mean squared (RMS) mapping quality of reads covering the site of 30 and excluded if outside relevant target calling regions.	R, seqMeta package
ERF	the Agilent version V4 capture kit	Illumina Hiseq 2000 sequencer using the TruSeq Version 3 protocol	human genome build 19 (hg19) using BWA and the NARWHAL pipelines	SNP callrate > 90%	R, seqMeta package
ESP	Nimblegen SeqCap EZ v1 or Agilent SureSelect Human All Exon 50 Mb. Paired end sequencing (2 x 76bp)	Illumina GAII or HiSeq 2000	Sequencing was performed at the University of Washington (UW) and the Broad Institute of MIT/Harvard (Broad).	SNVs were called using a maximum likelihood approach implemented in the UMAKE pipeline at University of Michigan (http://genome.sph.umich.edu/wiki/UMAKE). Variants were excluded for missing rates ≥ 10% and Hardy Weinberg P<5x10-8. Sample-level quality control steps involved excluding individuals with missingness >10%, discrepant self-reported race or gender, ancestry outliers derived from princip…	R, seqMeta package
RS	NimbleGen SeqCap v2 capture at an average depth of 54 ×	Illumina TruSeq V3 2 x 100 PE Sequencing	The sequence reads were aligned to human genome build 19 using Burrows–Wheeler Aligner.Subsequently, the aligned reads were processed further using Picard’s MarkDuplicates, SAMtools and the Indel Realignment and Base Quality Score Recalibration tools from Genome Analysis Toolkit	Samples with low concordance to genotyping array (<95%), or that differed 4 s.d. from the mean on either the number of detected variants per sample, transition to transversion ratio or high heterozygote to homozygote ratio and low call rate (<90%) were removed from the data. Single nucleotide variants (SNVs) with a low call rate (<90%) and out of Hardy–Weinberg equilibrium (P-value <10 − 8 ) were…	R, seqMeta package
