# Supplementary material for: Large-scale whole-exome sequencing association studies identify rare functional variants influencing serum urate levels
Source: Nat Commun. 2018 Oct 12;9:4228. doi: 10.1038/s41467-018-06620-4 (PMC6185909; doi:10.1038/s41467-018-06620-4)
Supplement: Supplementary file 22 — Supplementary Data 19 [file 41467_2018_6620_MOESM22_ESM.xlsx]

## Sheet: ST19
Supplementary Table 19. Population characteristics and genotyping or imputation information of rs150255373 in the CoLaus and SHIP-trend studies
	CoLaus	SHIP-trend
N	5405	8161
Male, %	47.123	48.7
SBP, mean (SD)	131.3 (20.4)	136 (21.9)
Hypertension medication, %	18.2	30.3
rs150255373 MAC	17	8
rs150255373 genotyping platform	Imputed from HRC 1.1 and converted to most likely genotype if probablity > 0.9	Exome chip
Institutional Review Board	The institutional Ethics Committee of the University of Lausanne, which afterwards became the Ethics Commission of Canton Vaud (www.cer-vd.ch)	The medical ethics committee of the University of Greifswald approved the study protocol, and oral and written informed consents were obtained from each of the study participants.
