# Supplementary material for: Large-scale whole-exome sequencing association studies identify rare functional variants influencing serum urate levels
Source: Nat Commun. 2018 Oct 12;9:4228. doi: 10.1038/s41467-018-06620-4 (PMC6185909; doi:10.1038/s41467-018-06620-4)
Supplement: Supplementary file 23 — Supplementary Data 20 [file 41467_2018_6620_MOESM23_ESM.xlsx]

## Sheet: ST20
Supplementary Table 20. Disease traits used in GWAS catalog lookup and phenotypes used in identifying kidney function or urate trait-associated genes in genetically manipulated mouse model
Disease traits used in GWAS catalog lookup
CKD-defining traits (eGFR and UACR)	• Chronic kidney disease • Chronic kidney disease and serum creatinine levels • Glomerular filtration rate • Glomerular filtration rate in chronic kidney disease • Glomerulosclerosis • IgA nephropathy • Kidney function decline traits • Nephrotic syndrome (acquired) • Proteinuria and chronic kidney disease • Proteinuria in chronic kidney disease • Renal function and chronic kidney disease • Renal …
Serum urate	• Gout • Serum uric acid levels • Urate levels • Uric acid levels
Phenotypes used in identifying kidney function or urate trait-associated genes in genetically manipulated mouse models
Kidney function trait	• MP: 0002847, abnormal GFR • MP: 0002136, abnormal kidney physiology • MP: 0002135, abnormal kidney morphology • MP: 0006315, abnormal urine protein level
Uric acid trait	• MP: 0008822, decreased blood uric acid level • MP: 0008821, increased blood uric acid level
