# Supplementary material for: Large-scale whole-exome sequencing association studies identify rare functional variants influencing serum urate levels
Source: Nat Commun. 2018 Oct 12;9:4228. doi: 10.1038/s41467-018-06620-4 (PMC6185909; doi:10.1038/s41467-018-06620-4)
Supplement: Supplementary file 24 — Supplementary Data 21 [file 41467_2018_6620_MOESM24_ESM.xlsx]

## Sheet: ST21
Supplementary Table 21. GWAS loci of serum urate and kidney function used in the interrogation of the primary eGFR meta-analysis results
Disease/Trait in GWAS Catalog	Index SNP	Chromosome	Position (b37)	Gene in GWAS Catalog	Pubmed ID	First Author
Serum urate
Urate levels	rs11264341	1	155151493	TRIM46, PKLR	23263486	Kottgen A
Urate levels	rs1967017, rs12129861	1	145723645, 145725689	PDZK1	23263486;19503597	Yang Q,Kottgen A,Kolz M
Urate levels	rs17050272	2	121306440	INHBB	23263486	Kottgen A
Gout,Urate levels	rs1260326, rs780093	2	27730940, 27742603	GCKR	25646370;23263486;19503597;20884846	Matsuo H,Kottgen A,Kolz M,Yang Q
Urate levels	rs6770152	3	53100214	MUSTN1, SFMBT1	23263486	Kottgen A
Gout	rs2728125, rs3114018	4	89001893, 89064581	ABCG2	25646370;23263486;20884846;25967671;21983786;24513273;23263486;18834626;19503597;20139978;24513273	Matsuo H,Kottgen A,Yang Q,Li C,Sulem P,Yang B,Kottgen A,Dehghan A,Kolz M,Kamatani Y,Yang B
Serum uric acid levels,Urate levels	rs11722228, rs4698014	4	9915741, 10286301	SLC2A9	24513273;20139978;18834626;18759275;21983786;19503597;24379826;20884846;22229870;18327257;17997608;23263486;18327256;18179892;23703922;25646370;21294900;23703922	Yang B,Kamatani Y,Dehghan A,McArdle PF,Sulem P,Kolz M,Voruganti VS,Yang Q,Karns R,Vitart V,Li S,Kottgen A,Doring A,Wallace C,Li WD,Matsuo H,Charles BA,Li WD
Urate levels	rs17632159	5	72431482	TMEM171	23263486	Kottgen A
Urate levels	rs675209	6	7102084	RREB1	20884846;23263486	Yang Q,Kottgen A
Urate levels	rs729761	6	43804571	VEGFA	23263486	Kottgen A
Urate levels	rs9321453	6	134773554	intergenic	21768215	Tin A
Uric acid levels	rs742132, rs1165205	6	25607571, 25870542	SCGN, LRRC16A	20884846;23263486;19503597;18834626	Yang Q,Kottgen A,Kolz M,Dehghan A
Urate levels	rs1178977	7	72857049	MLXIPL, BAZ1B	23263486	Kottgen A
Urate levels	rs10480300	7	151406005	PRKAG2	23263486	Kottgen A
Urate levels	rs17786744	8	23777006	STC1	23263486	Kottgen A
Urate levels	rs2941484	8	76478768	HNF4G	23263486	Kottgen A
Gout	rs12236871	9	3589117	RFX3	25967671	Li C
Urate levels	rs10821905	10	52646093	A1CF, ASAH2	23263486	Kottgen A
Uric acid levels	rs12356193, rs1171614	10	61413353, 61469538	SLC16A9	19503597;23263486	Kolz M,Kottgen A
Gout	rs179785	11	2781519	KCNQ1	25967671	Li C
Uric acid levels	rs17300741, rs493573	11	64331462, 64557054	SLC22A11/ SLC22A12	19503597;23263486;20884846;21768215;20139978	Kolz M,Kottgen A,Yang Q,Tin A,Kamatani Y,
Urate levels	rs642803, rs4073582	11	65560620, 66050712	OVOL1, LTBP3	23263486;25646370	Kottgen A,Matsuo H
Urate levels	rs7976059	12	52251272	ACVR1B, ACVRL1	23263486	Kottgen A
Urate levels	rs653178	12	112007756	ATXN2, PTPN11	23263486	Kottgen A
Urate levels	rs7953704	12	122625992	B3GNT4	23263486	Kottgen A
Urate levels	rs1106766, rs3741414	12	57809456, 57844049	INHBC, R3HDM2	20884846;23263486	Yang Q,Kottgen A
Urate levels	rs1394125	15	76158983	UBE2Q2, NRG4	23263486	Kottgen A
Urate levels	rs6598541	15	99271135	IGF1R	23263486	Kottgen A
Urate levels	rs7193778	16	69563890	NFAT5	23263486	Kottgen A
Urate levels	rs7188445	16	79734987	MAF	23263486	Kottgen A
Urate levels	rs7224610	17	53364788	HLF	23263486	Kottgen A
Kidney function
Renal function-related traits (eGRFcrea)	rs1800615	1	15832281	CASP9	26831199	Pattaro
Renal function-related traits (eGRFcrea)	rs12136063	1	110014170	SYPL2	26831199	Pattaro
Chronic kidney disease	rs267734	1	150951477	CERS2 - LOC105371438	20383146	Kottgen A
Renal function-related traits (eGRFcrea)	rs3850625	1	201016296	CACNA1S	26831199	Pattaro
Renal function-related traits (eGRFcrea)	rs2802729	1	243501763	SDCCAG8	26831199	Pattaro
Chronic kidney disease	rs6431731	2	15863002	LOC101926966 - LOC105373441	22479191	Pattaro C
Chronic kidney disease	rs1260326	2	27730940	GCKR	20383146	Kottgen A
Renal function-related traits (eGRFcrea)	rs4667594	2	170008506	LRP2	26831199	Pattaro
Renal function-related traits (eGRFcrea)	rs2712184	2	217682779	IGFBP5	26831199	Pattaro
Chronic kidney disease	rs13538, rs10206899	2	73868328, 73900900	NAT8	20383146;23535967	Kottgen A,Tin A
Chronic kidney disease	rs7422339	2	211540507	CPS1	20383146	Kottgen A
Renal function-related traits (eGRFcrea)	rs6795744	3	13906850	WNT7A	26831199	Pattaro
Chronic kidney disease	rs347685	3	141807137	TFDP2	20383146	Kottgen A
Renal function-related traits (eGRFcrea)	rs9682041	3	170091902	SKIL	26831199	Pattaro
Renal function-related traits (eGRFcrea)	rs10513801	3	185822353	ETV5	26831199	Pattaro
Renal function-related traits (eGRFcrea)	rs228611	4	103561709	NFKB1	26831199	Pattaro
Chronic kidney disease;Renal function and chronic kidney disease	rs17319721, rs13146355	4	77368847, 77412140	SHROOM3	20383146;19430482;23535967;23535967;22797727	Kottgen A,Tin A,Tin A,Okada Y
Renal function-related traits (eGRFcrea)	rs11959928	5	39397132	DAB2	26831199	Pattaro
Chronic kidney disease	rs6420094	5	176817636	SLC34A1	20383146	Kottgen A
Renal function-related traits (eGRFcrea)	rs7759001	6	27341409	ZNF204	26831199	Pattaro
Renal function-related traits (eGRFcrea)	rs3828890	6	31440669	HCG26 - LOC102725068	22797727	Okada Y
Chronic kidney disease	rs881858	6	43806609	LOC105375069 - LOC285857	20383146	Kottgen A
Chronic kidney disease	rs2279463	6	160668389	SLC22A2	20383146	Kottgen A
Renal function-related traits (eGRFcrea)	rs10277115	7	1285195	UNCX - MICALL2;UNCX	22797727;26831199	Okada Y;Pattaro
Renal function-related traits (eGRFcrea)	rs3750082	7	32919927	KBTBD2	26831199	Pattaro
Chronic kidney disease	rs6465825	7	77416439	RSBN1L - TMEM60	20383146	Kottgen A
Chronic kidney disease	rs7805747	7	151407801	PRKAG2	20383146	Kottgen A
Renal function-related traits (eGRFcrea)	rs6459680	7	156258568	RNF32	26831199	Pattaro
Chronic kidney disease	rs10109414	8	23751151	STC1 - LOC105379328	20383146	Kottgen A
Chronic kidney disease	rs4744712	9	71434707	PIP5K1B	20383146	Kottgen A
Chronic kidney disease	rs10794720	10	1156165	WDR37	20383146	Kottgen A
Renal function-related traits (eGRFcrea)	rs10994860	10	52645424	A1CF	26831199	Pattaro
Renal function-related traits (eGRFcrea)	rs163160	11	2789955	KCNQ1	26831199	Pattaro
Renal function-related traits (eGRFcrea)	rs963837	11	30749090	LOC101928316	22797727;22479191	Okada Y,Pattaro C
Renal function-related traits (eGRFcrea)	rs4014195	11	65506822	AP5B1	26831199	Pattaro
Chronic kidney disease	rs10774021	12	349298	SLC6A13	20383146	Kottgen A
Renal function-related traits (eGRFcrea)	rs10491967	12	3368093	TSPAN9	26831199	Pattaro
Renal function-related traits (eGRFcrea)	rs7956634	12	15321194	PTPRO	26831199	Pattaro
Renal function-related traits (eGRFcrea)	rs1106766	12	57809456	INHBC	26831199	Pattaro
Chronic kidney disease	rs653178	12	112007756	ATXN2	20383146	Kottgen A
Chronic kidney disease	rs626277	13	72347696	DACH1	20383146	Kottgen A
Chronic kidney disease	rs1394125	15	76158983	UBE2Q2	20383146	Kottgen A
Chronic kidney disease	rs2453533, rs17536527	15	45641225, 45719187	LOC100533853 - GATM	20383146;19430482;23535967	Kottgen A,Kottgen A,Tin A
Renal function-related traits (eGRFcrea)	rs17730436, rs491567	15	53942928, 53946593	WDR72	22797727;20383146	Okada Y,Kottgen A
Renal function-related traits (eGRFcrea)	rs164748	16	89708292	DPEP1	26831199	Pattaro
Chronic kidney disease and serum creatinine levels	rs4293393, rs11864909	16	20364588, 20400839	UMOD	20686651;19430482;20383146;22797727	Gudbjartsson DF,Kottgen A,Okada Y
Renal function-related traits (eGRFcrea);Chronic kidney disease	rs9895661	17	59456589	LOC101927855, BCAS3	22797727;20383146	Okada Y;Kottgen A
Renal function-related traits (eGRFcrea)	rs2453580	17	19438321	SLC47A1	26831199	Pattaro
Renal function-related traits (eGRFcrea)	rs9916302	17	37499949	CDK12/FBXL20	26831199	Pattaro
Renal function-related traits (eGRFcrea)	rs8091180	18	77164243	NFATC1	26831199	Pattaro
Chronic kidney disease	rs12460876	19	33356891	SLC7A9	20383146	Kottgen A
Renal function-related traits (eGRFcrea)	rs11666497	19	38464262	SIPA1L3	26831199	Pattaro
Chronic kidney disease	rs911119	20	23612737	CST3	20383146	Kottgen A
Renal function-related traits (eGRFcrea)	rs6088580	20	33285053	TP53INP2	26831199	Pattaro
Chronic kidney disease;Glomerular filtration rate	rs6066043	20	45288453	SLC13A3	24351856	Nanayakkara S
Renal function-related traits (eGRFcrea)	rs17216707	20	52732362	BCAS1	26831199	Pattaro
