# Supplementary material for: Large-scale whole-exome sequencing association studies identify rare functional variants influencing serum urate levels
Source: Nat Commun. 2018 Oct 12;9:4228. doi: 10.1038/s41467-018-06620-4 (PMC6185909; doi:10.1038/s41467-018-06620-4)
Supplement: Supplementary file 25 — Supplementary Data 22 [file 41467_2018_6620_MOESM25_ESM.xlsx]

## Sheet: ST22
Supplementary Table 22. Genes used in the interrogation of the primary analysis results of kidney function and serum urate
Genes linked to Mendelian form of kidney dysfunction in Larson et al. or abnormal urate levels
Kidney dysfunction (n=301)	ABCD3, ACE, ACTN4, ADAMTS13, ADCK3, ADCY10, AGT, AGTR1, AGXT, AHI1, ALMS1, ANKS6, APOA1, APOA2, APOE, APOL1, APRT, AQP2, ARHGAP24, ARHGAP4, ARHGDIA, ARL13B, ARL6, ATP6V0A4, ATP6V1B1, ATXN10, AVPR2, B2M, B9D1, B9D2, BBS1, BBS10, BBS12, BBS2, BBS4, BBS5, BBS7, BBS9, BCS1L, BMP4, BSND, C1QA, C1QB, C1QC, C1S, C2, C3, C3AR1, C5orf42, C8A, C9, CA2, CASR, CC2D2A, CCDC41, CD151, CD2AP, CD46, CDC14B, CDC4…
Abnormal urate levels (n=34)	ABCG2, ALDOB, ALMS1, APRT, BMIQ16, CLDN16, FBP1, G6PC, HNF1B, HNF4A, HPRT1, LMNA, MOCOS, MOCS1, MOCS2, MUC1, PFKM, PHKA2, PNP, PPARG, PRPS1, PYGL, REN, SARS2, SEC61A1, SLC17A3, SLC22A12, SLC2A2, SLC2A9, SLC37A4, TAZ, TNFRSF11B, UMOD, XDH
Human genes linked to abnormal kidney morphology or physiology or urate levels based on genetically manipulated mouse model
Kidney morphology (n=764)	ABCA1, ABCA7, ABCC2, ABCC6, ACD, ACE, ACOT4, ACP2, ACTN4, ACVR2B, ADA, ADAMTS1, ADD2, ADIPOQ, ADIPOR2, ADM, AGA, AGER, AGPAT2, AGRN, AGT, AGTR2, AGXT, AHI1, AHR, AKAP11, AKR1B1, ALDH1A2, ALDOC, ALMS1, AMER1, AMPD2, ANGPT1, ANK1, ANK3, ANKRD26, ANO1, AP3B1, AP3D1, AP4E1, APC, APCS, APOE, APRT, AQP2, AQP6, AQP11, AR, ARHGAP1, ARHGAP35, ARHGDIA, ARID5B, ARL3, ARNTL, ARSG, ASH1L, ASIP, ASL, ATAD2B, A…
Kidney physiology (n=366)	ABCA1, ABCC2, ACE, ACTN4, ADCY6, ADM, ADORA1, ADORA3, AGT, AGTR2, AGXT, AHI1, AKR1B1, ALMS1, ANK1, APCS, APRT, AQP1, AQP2, AQP3, AQP4, AQP7, AQP11, ARHGDIA, ARID5B, ASH1L, ASL, ATP6AP2, ATP6V1B1, ATR, AVPR2, BAG6, BCL2, BCL2L11, BDKRB2, BICC1, BLOC1S4, BLOC1S6, BRAF, BSND, C1GALT1, C1QA, C3, C4A, C4B, CA2, CAV1, CCNI, CCR1, CCR2, CD1D, CD2AP, CD40LG, CD44, CD72, CD151, CD300LB, CDKN1A, CEBPB, CFH…
Abnormal urate levels (n=36)	ABCG2, ALDOB, ALMS1, ASXL1, BRD7, CEBPD, CLDN16, CRH, DLL1, EDN2, G6PC, HNF1B, HPRT1, JAK1, LEPR, LRP6, MUC1, OIT3, PFKM, PITX3, PPARG, PPP1R3A, PRPS1, PXMP2, REN, SARS2, SLC2A9, SLC3A1, SLC7A9, SLC37A4, SPG20, TNFRSF11B, UMOD, UOX, WWOX, XDH
