# Supplementary material for: Large-scale whole-exome sequencing association studies identify rare functional variants influencing serum urate levels
Source: Nat Commun. 2018 Oct 12;9:4228. doi: 10.1038/s41467-018-06620-4 (PMC6185909; doi:10.1038/s41467-018-06620-4)
Supplement: Supplementary file 26 — Supplementary Data 23 [file 41467_2018_6620_MOESM26_ESM.xlsx]

## Sheet: ST23
Supplementary Table 23. Significance thresholds for interrogation of GWAS loci, genes linked to kidney function or serum urate dysregulation in Mendelian disease or mouse model studies
	Serum urate	eGFR
GWAS loci
Number of GWAS loci	31	56
Number of variants within 500kb of the index SNPs of GWAS loci and with MAC >= 10 in primary meta-analysis	4225	7792
Significance threshold for single variant primary meta-analysis interrogation equals 0.05 divided by the number of variants	1.1e-05	6.4e-06
Number of genes with 500kb of the index SNPs of GWAS loci and with 2 or more variants	560	784
Significance threshold for SKAT-O primary meta-analysis interrogation equals 0.05 divided by the number of genes	8.9e-05	6.3e-05
Genes linked to Mendelian form of disease
Number of genes linked to Mendelian form of dysregulation	34	301
Number of variants in these genes with MAC >=10 in primary meta-analysis	321	4244
Significance threshold for single variant primary meta-analysis interrogation equals 0.05 divided by the number of variants	0.00016	1.18e-05
Number of genes found in primary SKAT-O meta-analysis and with 2 or more variants	33	300
Significance threshold for SKAT-O primary meta-analysis interrogation equals 0.05 divided by the number of genes	0.0015	0.000167
Mouse model
Abnormal blood urate levels
Number of human homolog genes linked to urate dysregulation in mouse model	36	N/A
Number of variants in these genes with MAC >=10	373	N/A
Significance threshold for single variant primary meta-analysis interrogation equals 0.05 divided by the number of variants	0.00013	N/A
Number of genes found in primary SKAT-O meta-analysis and with 2 or more variants	35	N/A
Significance threshold for SKAT-O primary meta-analysis interrogation equals 0.05 divided by the number of genes	0.0014	N/A
Abnormal kidney physiology
Number of human homolog genes linked to abnormal kidney physiology in mouse model	N/A	366
Number of variants in these genes with MAC >=10	N/A	4243
Significance threshold for single variant primary meta-analysis interrogation equals 0.05 divided by the number of variants	N/A	1.18e-05
Number of genes found in primary SKAT-O meta-analysis and with 2 or more variants	N/A	361
Significance threshold for SKAT-O primary meta-analysis interrogation equals 0.05 divided by the number of genes	N/A	0.00014
Abnormal kidney morphology
Number of human homolog genes linked to abnormal kidney morphology in mouse model	N/A	764
Number of variants in these genes with MAC >=10	N/A	8732
Significance threshold for single variant primary meta-analysis interrogation equals 0.05 divided by the number of variants	N/A	5.73e-06
Number of genes found in primary SKAT-O meta-analysis and with 2 or more variants	N/A	754
Significance threshold for SKAT-O primary meta-analysis interrogation equals 0.05 divided by the number of genes	N/A	6.63e-05
