# Supplementary material for: Large-scale whole-exome sequencing association studies identify rare functional variants influencing serum urate levels
Source: Nat Commun. 2018 Oct 12;9:4228. doi: 10.1038/s41467-018-06620-4 (PMC6185909; doi:10.1038/s41467-018-06620-4)
Supplement: Supplementary file 27 — Supplementary Data 24 [file 41467_2018_6620_MOESM27_ESM.xlsx]

## Sheet: ST24
Supplementary Table 24. Putative damaging variants in SLC2A9 selected for mapping onto SLC2A9 predicted structure: urate-associated beta < -1 or > 1 in primary single variant analysis
Variant	Position (b37)	rs number	Alt / Ref allele	Alt. allele count	Beta	SE	P-value	N	CADD phred score	Predicted function
4:9828074:C:G	9828074	rs759807595	G/C	1.11871	1.15554	1.00023	0.247976	1800	22.2	Missense
4:9828123:A:C	9828123	rs747719565	C/A	2.00035	-1.7476	0.706104	0.013324	13326	29.9	Stop loss
4:9828152:C:T	9828152	rs776475141	T/C	2.0008	-1.04936	0.706169	0.13728	13326	26.6	Missense
4:9828178:A:G	9828178	rs763124804	G/A	1.00173	-1.3033	1.00005	0.192491	13326	15.3	Missense
4:9828181:C:G	9828181	--	G/C	2.00199	-1.10923	0.706169	0.116237	13326	26.8	Missense
4:9836539:T:C	9836539	rs748271861	C/T	1	-1.53262	0.997308	0.124352	13326	22.9	Missense
4:9836551:T:C	9836551	rs773837458	C/T	3.01389	1.16051	0.582277	0.0462558	217	22	Missense
4:9836555:C:T	9836555	rs200305429	T/C	1	-1.95733	0.994065	0.0489515	396	22.5	Missense
4:9889212:C:T	9889212	--	T/C	1.0008	1.42784	1.00005	0.153356	13326	27.8	Missense
4:9889266:C:T	9889266	rs765965453	T/C	2.23741	-1.56773	0.707486	0.0266974	1800	13.7	Missense
4:9892247:G:A	9892247	rs376668342	A/G	1	-1.11018	0.994065	0.264077	396	10.2	Missense
4:9909887:C:T	9909887	rs367692082	T/C	1	1.05789	0.995141	0.287755	13326	22.8	Missense
4:9922074:C:T	9922074	rs763461427	T/C	2.0008	-1.02785	0.707166	0.146092	13326	24.1	Missense
4:9922119:T:A	9922119	rs373738518	A/T	1	1.31098	1.00012	0.189919	13326	23.8	Missense
4:9922179:C:T	9922179	rs780985240	T/C	1.0008	-1.60056	1.00005	0.109489	13326	28.1	Missense
4:9943535:AC:A	9943535	--	A/AC	1.03897	1.6194	1.00013	0.105405	13326	--	Indel
4:9943591:C:A	9943591	--	A/C	1	-1.11826	1.00012	0.263513	13326	24.5	Missense
4:9943632:AC:A	9943632	--	A/AC	1.0203	-1.73344	1.00005	0.0830313	13326	--	Indel
4:9982260:C:T	9982260	rs767527052	T/C	2.0008	-2.35276	0.706077	0.000861751	13326	28.4	Missense
4:9982341:G:T	9982341	--	T/G	1.0008	-1.46599	1.00005	0.142668	13326	25.7	Missense
4:9982359:C:T	9982359	rs370374119	T/C	1	1.32006	0.994065	0.184198	396	4.2	Missense
4:9987323:C:T	9987323	rs144196049	T/C	2.00159	1.43383	0.707186	0.0426095	13326	17.3	Missense
4:9987347:C:A	9987347	rs376898935	A/C	1.0008	-1.34053	1.00005	0.180093	13326	24.5	Missense
4:9987350:G:A	9987350	--	A/G	1	-1.10347	1.00012	0.269882	13326	35	Stop loss
4:9987355:G:A	9987355	rs143395481	A/G	3	-1.6027	0.576946	0.00547119	13326	26.5	Missense
4:9987365:T:C	9987365	rs369512758	C/T	1.0008	-1.13531	1.00005	0.256269	13326	24.4	Missense
4:9987414:C:A	9987414	rs769990138	A/C	1.00133	-1.95052	1.00005	0.0511252	13326	25.4	Missense
4:9998464:G:T	9998464	--	T/G	1.0008	-2.00983	1.00005	0.0444587	11853	24.6	Missense
4:9998514:T:C	9998514	rs761607429	C/T	1	1.03893	1.00012	0.298897	13326	2.8	Missense
4:9998526:G:A	9998526	--	A/G	1.11871	1.66546	1.00023	0.0958964	1800	4.8	Missense
4:9998546:T:C	9998546	rs781541562	C/T	1.0008	-1.51132	1.00005	0.130724	13326	24.6	Missense
4:10023003:G:GAGGGGA	10023003	rs776005683	GAGGGGA/G	3.00266	1.09562	0.569932	0.0545602	13326	--	Indel
